# Supplementary material for: Evaluation of Different Formulations on the Viability of Phages for Use in Agriculture
Source: Viruses. 2024 Sep 7;16(9):1430. doi: 10.3390/v16091430 (PMC11437505; doi:10.3390/v16091430)
Supplement: Supplementary file 1 [file viruses-16-01430-s001.zip]

Archive with 1 entries (1 files):
- viruses-3176390-supplementary.pdf
